# Supplementary material for: Enhanced Performance and Diffusion Robustness of Phase-Change Metasurfaces via a Hybrid Dielectric/Plasmonic Approach
Source: Nanomaterials (Basel). 2021 Feb 18;11(2):525. doi: 10.3390/nano11020525 (PMC7922528; doi:10.3390/nano11020525)
Supplement: Supplementary file 1 [file nanomaterials-11-00525-s001.zip]

Archive with 1 entries (1 files):
- nanomaterials-1111898-supplementary.pdf
